# Supplementary material for: Intercellular Transfer of Oncogenic KRAS via Tunneling Nanotubes Introduces Intracellular Mutational Heterogeneity in Colon Cancer Cells
Source: Cancers (Basel). 2019 Jun 26;11(7):892. doi: 10.3390/cancers11070892 (PMC6678395; doi:10.3390/cancers11070892)
Supplement: Supplementary file 1 [file cancers-11-00892-s001.zip]

Archive with 6 entries (5 files):
- supplementary/
- supplementary/cancers-517983-supp-final.pdf
- supplementary/Supplementary movie 1.avi
- supplementary/Supplementary movie 2.avi
- supplementary/Supplementary movie 3.avi
- supplementary/Supplementary Movie 4.avi
